# Supplementary material for: Scaling up drug combination surface prediction
Source: Brief Bioinform. 2025 Mar 13;26(2):bbaf099. doi: 10.1093/bib/bbaf099 (PMC11904408; doi:10.1093/bib/bbaf099)
Supplement: supplementary_bbaf099 [file supplementary_bbaf099.zip]

Archive with 1 entries (1 files):
- supplementary_bbaf099.tex
