# Supplementary material for: Scaling up drug combination surface prediction
Source: Brief Bioinform. 2025 Mar 13;26(2):bbaf099. doi: 10.1093/bib/bbaf099 (PMC11904408; doi:10.1093/bib/bbaf099)
Supplement: supplementary_bbaf099 [file supplementary_bbaf099.zip › supplementary_bbaf099.tex]

\documentclass[12pt]{article}
\usepackage[margin=2cm]{geometry}

\usepackage[utf8]{inputenc} 

\usepackage[round]{natbib}  % round brackets

\usepackage[table]{xcolor}

\usepackage{graphicx}
\usepackage{wrapfig}

\usepackage{tikz}


\usepackage{amssymb,amsmath}
\usepackage{bm}
\usepackage{bbm}
\DeclareMathOperator*{\argmax}{arg\,max}
\DeclareMathOperator*{\argmin}{arg\,min}
\DeclareMathOperator*{\diag}{diag}
\DeclareMathOperator*{\tr}{tr}
\DeclareMathOperator*{\vvec}{vec}
\newcommand{\R}{\mathbb{R}}
\newcommand{\W}{\mathbf{W}}
\newcommand{\M}{\mathbf{M}}
\newcommand{\J}{\mathbf{J}}

\makeatletter
\newcommand*{\centerfloat}{%
  \parindent \z@
  \leftskip \z@ \@plus 1fil \@minus \textwidth
  \rightskip\leftskip
  \parfillskip \z@skip}
\makeatother

\usepackage{placeins}

\usepackage{algorithm,algpseudocode}

\usepackage{tikz}
\usepackage{pgfplots}
\usepgfplotslibrary{fillbetween}
\usetikzlibrary{decorations.pathreplacing,angles,quotes}

\usepackage{subcaption}
\usepackage{makecell}


\usepackage{collcell}

% https://tex.stackexchange.com/a/40603 - only color in table body
\usepackage{etoolbox}

\newtoggle{inTableHeader}% Track if still in header of table
\toggletrue{inTableHeader}% Set initial value
\newcommand*{\StartTableHeader}{\global\toggletrue{inTableHeader}}%
\newcommand*{\EndTableHeader}{\global\togglefalse{inTableHeader}}%

% Redefine tabular to initialize \StartTableHeader at start and end
\let\OldTabular\tabular%
\let\OldEndTabular\endtabular%
\renewenvironment{tabular}{\StartTableHeader\OldTabular}{\OldEndTabular\StartTableHeader}%


\usepackage{multirow}

\usepackage{booktabs}
\usepackage{colortbl}

\newcolumntype{L}[1]{>{\raggedright\let\newline\\\arraybackslash\hspace{0pt}}m{#1}}
\newcolumntype{C}[1]{>{\centering\let\newline\\\arraybackslash\hspace{0pt}}m{#1}}
\newcolumntype{R}[1]{>{\raggedleft\let\newline\\\arraybackslash\hspace{0pt}}m{#1}}


\begin{document}

\title{Scaling up drug combination surface prediction\\Supplementary results}
\author{Riikka Huusari, Tianduanyi Wang, Sandor Szedmak, Diogo Dias,\\Tero Aittokallio, Juho Rousu}
\date{}

\maketitle


\section*{Main results tables}

We give the results displayed in Figures 3 and 4 in the main paper in tabular format in Tables~\ref{tab:fig3} (Figure 3) and~\ref{tab:fig4}.


\begin{table}[htb]
    \centerfloat

    
    \caption{Results of main paper's Figure 3. Each cell is formatted as: "mean $\pm$ standard deviation (p-value)". The statistical testing has been performed as a comparison to comboKR 2.0; thus there are no p-values for those results.}
    \label{tab:fig3}

\begin{tabular}{ll|lll}
\toprule
  &  Method  & New combo & New drug & New cell line  \\
\midrule
\multirow{4}{*}{\rotatebox[origin=c]{90}{\footnotesize Jaaks}}  & comboKR 2.0 & 0.894 $\pm$ 0.001 ( - ) & 0.894 $\pm$ 0.004 ( - ) & 0.887 $\pm$ 0.010 ( - )\\
 & comboKR & 0.890 $\pm$ 0.001 ($1.0\times 10^{0}$) & 0.841 $\pm$ 0.007 ($<10^{-20}$) & -\\
 & C.LTR mv & 0.831 $\pm$ 0.004 ($<10^{-20}$) & 0.828 $\pm$ 0.003 ($<10^{-20}$) & 0.812 $\pm$ 0.006 ($<10^{-20}$)\\
 & Baseline & 0.884 $\pm$ 0.001 ($1.0\times 10^{0}$) & 0.885 $\pm$ 0.004 ($1.0\times 10^{0}$) & 0.881 $\pm$ 0.011 ($1.0\times 10^{0}$)\\
\midrule
\multirow{4}{*}{\rotatebox[origin=c]{90}{\tiny NCI-ALMANAC}}  & comboKR 2.0 & 0.902 $\pm$ 0.000 ( - ) & 0.904 $\pm$ 0.003 ( - ) & 0.897 $\pm$ 0.003 ( - )\\
 & comboKR & 0.900 $\pm$ 0.000 ($4.1\times 10^{-9}$) & 0.889 $\pm$ 0.003 ($<10^{-20}$) & -\\
 & C.LTR mv & 0.881 $\pm$ 0.002 ($<10^{-20}$) & 0.880 $\pm$ 0.005 ($<10^{-20}$) & 0.859 $\pm$ 0.007 ($<10^{-20}$)\\
 & Baseline & 0.902 $\pm$ 0.000 ($1.2\times 10^{-3}$) & 0.904 $\pm$ 0.003 ($3.3\times 10^{-4}$) & 0.897 $\pm$ 0.003 ($1.3\times 10^{-3}$)\\
\midrule
\multirow{5}{*}{\rotatebox[origin=c]{90}{\footnotesize O'Neil}}  & comboKR 2.0 & 0.939 $\pm$ 0.001 ( - ) & 0.937 $\pm$ 0.002 ( - ) & 0.937 $\pm$ 0.007 ( - )\\
 & comboKR & 0.938 $\pm$ 0.001 ($1.0\times 10^{0}$) & 0.907 $\pm$ 0.002 ($<10^{-20}$) & -\\
 & C.LTR 1v & 0.902 $\pm$ 0.004 ($<10^{-20}$) & 0.866 $\pm$ 0.002 ($<10^{-20}$) & 0.826 $\pm$ 0.013 ($<10^{-20}$)\\
 & C.LTR mv & 0.909 $\pm$ 0.002 ($<10^{-20}$) & 0.869 $\pm$ 0.008 ($<10^{-20}$) & 0.838 $\pm$ 0.007 ($<10^{-20}$)\\
 & Baseline & 0.930 $\pm$ 0.001 ($2.8\times 10^{-7}$) & 0.929 $\pm$ 0.002 ($4.2\times 10^{-5}$) & 0.931 $\pm$ 0.007 ($3.8\times 10^{-3}$)\\
\bottomrule
\end{tabular}

    
\end{table}


\begin{table}[htb]
    \centerfloat
    
    \caption{Results of main paper's Figure 4. Each cell is formatted as: "mean $\pm$ standard deviation (p-value)". }
    \label{tab:fig4}

\begin{tabular}{ll|lll}
\toprule
  &  Method  & New combo & New drug & New cell line  \\
\midrule
\multirow{7}{*}{\rotatebox[origin=c]{90}{Bliss}}  & comboKR 2.0 & 0.929 $\pm$ 0.004 ($1.1\times 10^{-2}$) & 0.928 $\pm$ 0.004 ($3.7\times 10^{-3}$) & 0.926 $\pm$ 0.011 ($2.2\times 10^{-3}$)\\
 & comboKR & 0.922 $\pm$ 0.003 ($1.6\times 10^{-1}$) & 0.857 $\pm$ 0.010 ($8.2\times 10^{-5}$) & -\\
 & DS & 0.567 $\pm$ 0.010 ($<10^{-20}$) & 0.560 $\pm$ 0.017 ($<10^{-20}$) & 0.474 $\pm$ 0.022 ($<10^{-20}$)\\
 & MM & 0.783 $\pm$ 0.010 ($2.3\times 10^{-3}$) & 0.690 $\pm$ 0.016 ($6.0\times 10^{-13}$) & 0.530 $\pm$ 0.022 ($<10^{-20}$)\\
 & C.LTR 1v & 0.877 $\pm$ 0.007 ($1.0\times 10^{0}$) & 0.806 $\pm$ 0.007 ($5.4\times 10^{-1}$) & 0.700 $\pm$ 0.020 ($9.4\times 10^{-1}$)\\
 & C.LTR mv & 0.895 $\pm$ 0.004 ($1.0\times 10^{0}$) & 0.815 $\pm$ 0.020 ($2.3\times 10^{-1}$) & 0.742 $\pm$ 0.010 ($2.8\times 10^{-2}$)\\
 & Baseline & 0.912 $\pm$ 0.004 ($1.0\times 10^{0}$) & 0.913 $\pm$ 0.004 ($1.0\times 10^{0}$) & 0.913 $\pm$ 0.011 ($1.0\times 10^{0}$)\\
\midrule
\multirow{7}{*}{\rotatebox[origin=c]{90}{Loewe}}  & comboKR 2.0 & 0.935 $\pm$ 0.003 ($1.2\times 10^{-2}$) & 0.932 $\pm$ 0.003 ($1.0\times 10^{-2}$) & 0.932 $\pm$ 0.007 ($4.1\times 10^{-3}$)\\
 & comboKR & 0.930 $\pm$ 0.003 ($1.8\times 10^{-2}$) & 0.875 $\pm$ 0.004 ($2.8\times 10^{-6}$) & -\\
 & DS & 0.286 $\pm$ 0.008 ($9.5\times 10^{-3}$) & 0.246 $\pm$ 0.017 ($5.6\times 10^{-4}$) & 0.111 $\pm$ 0.032 ($6.2\times 10^{-17}$)\\
 & MM & 0.628 $\pm$ 0.010 ($3.9\times 10^{-7}$) & 0.455 $\pm$ 0.024 ($1.2\times 10^{-3}$) & 0.202 $\pm$ 0.033 ($2.6\times 10^{-12}$)\\
 & C.LTR 1v & 0.891 $\pm$ 0.007 ($1.0\times 10^{0}$) & 0.831 $\pm$ 0.011 ($1.0\times 10^{0}$) & 0.763 $\pm$ 0.019 ($2.3\times 10^{-1}$)\\
 & C.LTR mv & 0.906 $\pm$ 0.002 ($1.0\times 10^{0}$) & 0.836 $\pm$ 0.018 ($7.9\times 10^{-2}$) & 0.789 $\pm$ 0.013 ($3.0\times 10^{-1}$)\\
 & Baseline & 0.919 $\pm$ 0.003 ($1.0\times 10^{0}$) & 0.918 $\pm$ 0.003 ($1.0\times 10^{0}$) & 0.920 $\pm$ 0.007 ($1.0\times 10^{0}$)\\
\bottomrule
\end{tabular}

\end{table}


\FloatBarrier


\section*{Overall results}

We present here overall results w.r.t Spearman correlation (Figure~\ref{fig:spearman_res}), as well as with Pearson correlation over the calculated Bliss and Loewe synergy scores (Figures~\ref{fig:bliss_res} and~\ref{fig:loewe_res}).


\begin{figure*}
%  
%
\centering 

%   \raisebox{0.2cm}{\rotatebox[origin=t]{90}{\textbf{Jaaks}}}   
%%\hspace*{0.2cm}
%% 
%\begin{minipage}{0.9\linewidth}
%\centering
%\begin{tabular}{C{0.3\linewidth}C{0.3\linewidth}C{0.3\linewidth}}
%\textbf{New combo} & \textbf{New drug}  & \textbf{New cell line} 
%\end{tabular}
%\includegraphics[width=0.3\linewidth]{jaaks_compressed_newcombo__nocbc_spearman.eps}
%\includegraphics[width=0.3\linewidth]{jaaks_compressed_newdrug__nocbc_spearman.eps}
%\includegraphics[width=0.3\linewidth]{jaaks_compressed_newcell__nocbc_spearman.eps}
%\end{minipage}
%
%
%
%   \raisebox{0.2cm}{\rotatebox[origin=t]{90}{\textbf{NCI-ALMANAC}}}   
%\hspace*{0.2cm}
%% 
%\begin{minipage}{0.9\linewidth}
%\centering
% \includegraphics[width=0.3\linewidth]{almanac_compressed_noNCI60_newcombo__spearman.eps}
% \includegraphics[width=0.3\linewidth]{almanac_compressed_noNCI60_newdrug__spearman.eps}
% \includegraphics[width=0.3\linewidth]{almanac_compressed_noNCI60_newcell__spearman.eps}
%\end{minipage}
%% 
%
%   \raisebox{0.2cm}{\rotatebox[origin=t]{90}{\textbf{O'Neil}}}   
%\hspace*{0.2cm}
%% 
%\begin{minipage}{0.9\linewidth}
%\centering
%\includegraphics[width=0.3\linewidth]{oneil_compressed_newcombo_geneExpr-cn+empirical_nocbc_spearman_maccsonly.eps}
%\includegraphics[width=0.3\linewidth]{oneil_compressed_newdrug_geneExpr-cn+empirical_nocbc_spearman_maccsonly.eps}
%\includegraphics[width=0.3\linewidth]{oneil_compressed_newcell_geneExpr-cn+empirical_nocbc_spearman_maccsonly.eps}
%\end{minipage}
%% 

\includegraphics[width=\linewidth]{suppfig1.eps}

% 
\caption{Spearman correlation results of the various methods on the three datasets, on the predicted response values. The original ComboKR model is trained cell-by-cell manner, while the other methods are over multiple cell lines: thus, the original formulation is not applicable in the new cell line scenario. }\label{fig:spearman_res}
% 
\end{figure*}


\begin{figure*}
%  
%
\centering 
%
%   \raisebox{0.2cm}{\rotatebox[origin=t]{90}{\textbf{Jaaks}}}   
%% 
%\begin{minipage}{0.9\linewidth}
%\centering
%\begin{tabular}{C{0.3\linewidth}C{0.3\linewidth}C{0.3\linewidth}}
%\textbf{New combo} & \textbf{New drug}  & \textbf{New cell line} 
%\end{tabular}
%\includegraphics[width=0.3\linewidth]{jaaks_compressed_newcombo__nocbc_Bliss.eps}
%\includegraphics[width=0.3\linewidth]{jaaks_compressed_newdrug__nocbc_Bliss.eps}
%\includegraphics[width=0.3\linewidth]{jaaks_compressed_newcell__nocbc_Bliss.eps}
%\end{minipage}
%
%
%
%   \raisebox{0.2cm}{\rotatebox[origin=t]{90}{\textbf{NCI-ALMANAC}}}  
%% 
%\begin{minipage}{0.9\linewidth}
%\centering
% \includegraphics[width=0.3\linewidth]{almanac_compressed_noNCI60_newcombo__Bliss.eps}
% \includegraphics[width=0.3\linewidth]{almanac_compressed_noNCI60_newdrug__Bliss.eps}
% \includegraphics[width=0.3\linewidth]{almanac_compressed_noNCI60_newcell__Bliss.eps}
%\end{minipage}
%% 
%
%   \raisebox{0.2cm}{\rotatebox[origin=t]{90}{\textbf{O'Neil}}}   
%% 
%\begin{minipage}{0.9\linewidth}
%\centering
%\includegraphics[width=0.3\linewidth]{oneil_compressed_newcombo_geneExpr-cn+empirical_nocbc_Bliss_maccsonly.eps}
%\includegraphics[width=0.3\linewidth]{oneil_compressed_newdrug_geneExpr-cn+empirical_nocbc_Bliss_maccsonly.eps}
%\includegraphics[width=0.3\linewidth]{oneil_compressed_newcell_geneExpr-cn+empirical_nocbc_Bliss_maccsonly.eps}
%\end{minipage}


\includegraphics[width=\linewidth]{suppfig2.eps}

% 
\caption{Pearson correlation results of the Bliss synergy scores calculated from the predictions of the various methods on the three datasets, compared to the synergy scores computed from measured ground truth response values. The original ComboKR model is trained cell-by-cell manner, while the other methods are over multiple cell lines: thus, the original formulation is not applicable in the new cell line scenario. }\label{fig:bliss_res}
% 
\end{figure*}


\begin{figure*}
%  
%
\centering 

%   \raisebox{0.2cm}{\rotatebox[origin=t]{90}{\textbf{Jaaks}}}  
%% 
%\begin{minipage}{0.9\linewidth}
%\centering
%\begin{tabular}{C{0.3\linewidth}C{0.3\linewidth}C{0.3\linewidth}}
%\textbf{New combo} & \textbf{New drug}  & \textbf{New cell line} 
%\end{tabular}
%\includegraphics[width=0.3\linewidth]{jaaks_compressed_newcombo__nocbc_Loewe.eps}
%\includegraphics[width=0.3\linewidth]{jaaks_compressed_newdrug__nocbc_Loewe.eps}
%\includegraphics[width=0.3\linewidth]{jaaks_compressed_newcell__nocbc_Loewe.eps}
%\end{minipage}
%
%
%
%   \raisebox{0.2cm}{\rotatebox[origin=t]{90}{\textbf{NCI-ALMANAC}}}  
%% 
%\begin{minipage}{0.9\linewidth}
%\centering
% \includegraphics[width=0.3\linewidth]{almanac_compressed_noNCI60_newcombo__Loewe.eps}
% \includegraphics[width=0.3\linewidth]{almanac_compressed_noNCI60_newdrug__Loewe.eps}
% \includegraphics[width=0.3\linewidth]{almanac_compressed_noNCI60_newcell__Loewe.eps}
%\end{minipage}
%% 
%
%   \raisebox{0.2cm}{\rotatebox[origin=t]{90}{\textbf{O'Neil}}} 
%% 
%\begin{minipage}{0.9\linewidth}
%\centering
%\includegraphics[width=0.3\linewidth]{oneil_compressed_newcombo_geneExpr-cn+empirical_nocbc_Loewe_maccsonly.eps}
%\includegraphics[width=0.3\linewidth]{oneil_compressed_newdrug_geneExpr-cn+empirical_nocbc_Loewe_maccsonly.eps}
%\includegraphics[width=0.3\linewidth]{oneil_compressed_newcell_geneExpr-cn+empirical_nocbc_Loewe_maccsonly.eps}
%\end{minipage}
% % 


\includegraphics[width=\linewidth]{suppfig3.eps}

% 
\caption{Pearson correlation results of the Loewe synergy scores calculated from the predictions of the various methods on the three datasets, compared to the synergy scores computed from measured ground truth response values. The original ComboKR model is trained cell-by-cell manner, while the other methods are over multiple cell lines: thus, the original formulation is not applicable in the new cell line scenario.}\label{fig:loewe_res}
% 
\end{figure*}


\section*{Density plots}

Figure~\ref{fig:scatters} shows example density plots of the results with one training-test split on O'Neil dataset. 

\begin{figure*}
    \centering

%   \raisebox{0.2cm}{\rotatebox[origin=t]{90}{\textbf{New combo}}}   
%\hspace*{0.2cm}
%% 
%\begin{minipage}{0.9\linewidth}
%\includegraphics[width=\linewidth]{oneil_newcombo_all_gamma30.eps}
%\end{minipage}
%
%
%\bigskip
%
%
%   \raisebox{0.2cm}{\rotatebox[origin=t]{90}{\textbf{New drug}}}   
%\hspace*{0.2cm}
%% 
%\begin{minipage}{0.9\linewidth}
%\includegraphics[width=\linewidth]{oneil_newdrug_all_gamma30.eps}
%\end{minipage}
%
%
%\bigskip
%
%   \hspace*{-3.2cm}\raisebox{0.2cm}{\rotatebox[origin=t]{90}{\textbf{New cell line}}}  
%   \hspace*{0.3cm} 
%% 
%\begin{minipage}{0.72\linewidth}
%\includegraphics[width=0.24\linewidth,trim={0 0 22.2cm 0},clip]{oneil_newcell_all_gamma30.eps}
%\hspace*{2.8cm}
%\includegraphics[width=0.75\linewidth,trim={7.2cm 0 0 0},clip]{oneil_newcell_all_gamma30.eps}
%\end{minipage}


\includegraphics[width=\linewidth]{suppfig4.eps}

    \caption{Density plots of the results in the different predictive scenarios with the O'Neil dataset. The bold font in titles highlights best performance.  
    }
    \label{fig:scatters}
\end{figure*}


\section*{Pairwise comparison of predictions' RMSE to groundtruth}


We show pairwise comparison of the methods in Tables~\ref{tb:pairwise_rmse_jaaks}, \ref{tb:pairwise_rmse_almanac} and~\ref{tb:pairwise_rmse_oneil}. In these tables, for each method, for each predicted surface, the root mean squared error (RMSE) has been computed with respect to the groundtruth measurements. For each pair of methods, the tables report how often (i.e. on how many surface in the test set) did one method outperform the other. 


\begin{table}[tb]

\centering

\caption{Jaaks data. A cell in the table tells how often method on the row had smaller RMSE to groundtruth than the method on the column; darker rows and lighter columns indicate method performed better than others. }\label{tb:pairwise_rmse_jaaks}

\scriptsize

\bigskip

\textbf{New combo}

\medskip
\begin{tabular}{|l|llll|}
\toprule
 & cKR 2.0 & cKR & cLTR MV & Baseline\\
\midrule
cKR 2.0
 &  &  \cellcolor{black!25} 49.8\% &  \cellcolor{black!34} 68.5\% &  \cellcolor{black!27} 53.4\%\\
cKR
 &  \cellcolor{black!25} 50.2\% &  &  \cellcolor{black!34} 67.9\% &  \cellcolor{black!26} 51.8\%\\
cLTR MV
 &  \cellcolor{black!16} 31.5\% &  \cellcolor{black!16} 32.1\% &  &  \cellcolor{black!17} 33.0\%\\
Baseline
 &  \cellcolor{black!23} 46.6\% &  \cellcolor{black!24} 48.2\% &  \cellcolor{black!33} 67.0\% & \\

 \bottomrule

\end{tabular}


\bigskip

\textbf{New drug}

\medskip
\begin{tabular}{|l|llll|}
\toprule
 & cKR 2.0 & cKR & cLTR MV & Baseline\\
\midrule
cKR 2.0
 &  &  \cellcolor{black!31} 62.8\% &  \cellcolor{black!34} 68.4\% &  \cellcolor{black!26} 51.4\%\\
cKR
 &  \cellcolor{black!19} 37.2\% &  &  \cellcolor{black!28} 55.8\% &  \cellcolor{black!19} 38.0\%\\
cLTR MV
 &  \cellcolor{black!16} 31.6\% &  \cellcolor{black!22} 44.2\% &  &  \cellcolor{black!16} 32.0\%\\
Baseline
 &  \cellcolor{black!24} 48.6\% &  \cellcolor{black!31} 61.9\% &  \cellcolor{black!34} 68.0\% & \\


 \bottomrule

\end{tabular}


\bigskip

\textbf{New cell line}

\medskip
\begin{tabular}{|l|llll|}
\toprule
 & cKR 2.0 & cLTR MV & Baseline\\
\midrule
cKR 2.0
 &  &  \cellcolor{black!35} 69.1\% &  \cellcolor{black!25} 50.2\%\\
cLTR MV
 &  \cellcolor{black!15} 30.9\% &  &  \cellcolor{black!15} 30.8\%\\
Baseline
 &  \cellcolor{black!25} 49.8\% &  \cellcolor{black!35} 69.2\% & \\

 \bottomrule

\end{tabular}


\end{table}


\begin{table}[tb]

\centering

\caption{NCI-ALMANAC data. A cell in the table tells how often method on the row had smaller RMSE to groundtruth than the method on the column; darker rows and lighter columns indicate method performed better than others. }\label{tb:pairwise_rmse_almanac}

\scriptsize

\bigskip

\textbf{New combo}

\medskip
\begin{tabular}{|l|llll|}
\toprule
 & cKR 2.0 & cKR & cLTR MV & Baseline\\
\midrule
cKR 2.0
 &  &  \cellcolor{black!22} 43.8\% &  \cellcolor{black!31} 61.7\% &  \cellcolor{black!25} 50.1\%\\
cKR
 &  \cellcolor{black!28} 56.2\% &  &  \cellcolor{black!32} 63.0\% &  \cellcolor{black!27} 53.7\%\\
cLTR MV
 &  \cellcolor{black!19} 38.3\% &  \cellcolor{black!18} 37.0\% &  &  \cellcolor{black!19} 37.3\%\\
Baseline
 &  \cellcolor{black!25} 49.9\% &  \cellcolor{black!23} 46.3\% &  \cellcolor{black!31} 62.7\% & \\

 \bottomrule

\end{tabular}


\bigskip

\textbf{New drug}

\medskip
\begin{tabular}{|l|llll|}
\toprule
 & cKR 2.0 & cKR & cLTR MV & Baseline\\
\midrule
cKR 2.0
 &  &  \cellcolor{black!26} 51.7\% &  \cellcolor{black!31} 62.1\% &  \cellcolor{black!25} 49.2\%\\
cKR
 &  \cellcolor{black!24} 48.3\% &  &  \cellcolor{black!29} 58.0\% &  \cellcolor{black!23} 45.8\%\\
cLTR MV
 &  \cellcolor{black!19} 37.9\% &  \cellcolor{black!21} 42.0\% &  &  \cellcolor{black!18} 36.7\%\\
Baseline
 &  \cellcolor{black!25} 50.8\% &  \cellcolor{black!27} 54.2\% &  \cellcolor{black!32} 63.3\% & \\


 \bottomrule

\end{tabular}


\bigskip

\textbf{New cell line}

\medskip
\begin{tabular}{|l|llll|}
\toprule
 & cKR 2.0 & cLTR MV & Baseline\\
\midrule
cKR 2.0
 &  &  \cellcolor{black!34} 68.2\% &  \cellcolor{black!25} 50.2\%\\
cLTR MV
 &  \cellcolor{black!16} 31.8\% &  &  \cellcolor{black!16} 31.1\%\\
Baseline
 &  \cellcolor{black!25} 49.8\% &  \cellcolor{black!34} 68.9\% & \\

 \bottomrule

\end{tabular}


\end{table}


\begin{table}[tb]

\centering

\caption{O'Neil data. A cell in the table tells how often method on the row had smaller RMSE to groundtruth than the method on the column; darker rows and lighter columns indicate method performed better than others. }\label{tb:pairwise_rmse_oneil}

\scriptsize

\bigskip

\textbf{New combo}

\medskip
\begin{tabular}{|l|lllll|}
\toprule
 & cKR 2.0 & cKR & cLTR 1V & cLTR MV & Baseline\\
\midrule
cKR 2.0
 &  &  \cellcolor{black!23} 46.9\% &  \cellcolor{black!37} 74.1\% &  \cellcolor{black!36} 72.4\% &  \cellcolor{black!31} 61.1\%\\
cKR
 &  \cellcolor{black!27} 53.1\% &  &  \cellcolor{black!37} 73.5\% &  \cellcolor{black!36} 71.9\% &  \cellcolor{black!29} 57.4\%\\
cLTR 1V
 &  \cellcolor{black!13} 25.9\% &  \cellcolor{black!13} 26.5\% &  &  \cellcolor{black!23} 45.2\% &  \cellcolor{black!15} 30.0\%\\
cLTR MV
 &  \cellcolor{black!14} 27.6\% &  \cellcolor{black!14} 28.1\% &  \cellcolor{black!27} 54.8\% &  &  \cellcolor{black!16} 31.5\%\\
Baseline
 &  \cellcolor{black!19} 38.9\% &  \cellcolor{black!21} 42.6\% &  \cellcolor{black!35} 70.0\% &  \cellcolor{black!34} 68.5\% & \\

 \bottomrule

\end{tabular}


\bigskip

\textbf{New drug}

\medskip
\begin{tabular}{|l|lllll|}
\toprule
 & cKR 2.0 & cKR & cLTR 1V & cLTR MV & Baseline\\
\midrule
cKR 2.0
 &  &  \cellcolor{black!31} 61.6\% &  \cellcolor{black!39} 78.5\% &  \cellcolor{black!39} 77.7\% &  \cellcolor{black!30} 59.5\%\\
cKR
 &  \cellcolor{black!19} 38.4\% &  &  \cellcolor{black!33} 66.5\% &  \cellcolor{black!33} 65.1\% &  \cellcolor{black!21} 42.0\%\\
cLTR 1V
 &  \cellcolor{black!11} 21.5\% &  \cellcolor{black!17} 33.5\% &  &  \cellcolor{black!24} 47.9\% &  \cellcolor{black!12} 24.4\%\\
cLTR MV
 &  \cellcolor{black!11} 22.3\% &  \cellcolor{black!17} 34.9\% &  \cellcolor{black!26} 52.1\% &  &  \cellcolor{black!13} 25.2\%\\
Baseline
 &  \cellcolor{black!20} 40.5\% &  \cellcolor{black!29} 58.0\% &  \cellcolor{black!38} 75.6\% &  \cellcolor{black!37} 74.8\% & \\


 \bottomrule

\end{tabular}


\bigskip

\textbf{New cell line}

\medskip
\begin{tabular}{|l|lllll|}
\toprule
 & cKR 2.0 & cLTR 1V & cLTR MV & Baseline\\
\midrule
cKR 2.0
 &  &  \cellcolor{black!42} 83.7\% &  \cellcolor{black!42} 83.2\% &  \cellcolor{black!29} 58.3\%\\
cLTR 1V
 &  \cellcolor{black! 8} 16.3\% &  &  \cellcolor{black!23} 46.0\% &  \cellcolor{black! 9} 18.3\%\\
cLTR MV
 &  \cellcolor{black! 8} 16.8\% &  \cellcolor{black!27} 54.0\% &  &  \cellcolor{black! 9} 18.8\%\\
Baseline
 &  \cellcolor{black!21} 41.7\% &  \cellcolor{black!41} 81.7\% &  \cellcolor{black!41} 81.2\% & \\


 \bottomrule

\end{tabular}


\end{table}


\section*{Ablation results}

In addition to the Pearson correlation results on the comboKR 2.0 variants presented in the main paper, we here display the Spearman correlation results in Figure~\ref{fig:spearman_res_ablation}. Similarly, results from Bliss and Loewe synergy scores are shown in Figures~\ref{fig:bliss_res_ablation} and~\ref{fig:loewe_res_ablation}.


\begin{figure*}
%  
%
\centering 

%   \raisebox{0.2cm}{\rotatebox[origin=t]{90}{\textbf{Jaaks}}}   
%% 
%\begin{minipage}{0.9\linewidth}
%\centering
%\begin{tabular}{C{0.3\linewidth}C{0.3\linewidth}C{0.3\linewidth}}
%\textbf{New combo} & \textbf{New drug}  & \textbf{New cell line} 
%\end{tabular}
%\includegraphics[width=0.3\linewidth]{jaaks_ablation_newcombo__nocbc_spearman.eps}
%\includegraphics[width=0.3\linewidth]{jaaks_ablation_newdrug__nocbc_spearman.eps}
%\includegraphics[width=0.3\linewidth]{jaaks_ablation_newcell__nocbc_spearman.eps}
%\end{minipage}
%
%
%
%   \raisebox{0.2cm}{\rotatebox[origin=t]{90}{\textbf{NCI-ALMANAC}}}   
%% 
%\begin{minipage}{0.9\linewidth}
%\centering
% \includegraphics[width=0.3\linewidth]{almanac_ablation_noNCI60_newcombo__spearman.eps}
% \includegraphics[width=0.3\linewidth]{almanac_ablation_noNCI60_newdrug__spearman.eps}
% \includegraphics[width=0.3\linewidth]{almanac_ablation_noNCI60_newcell__spearman.eps}
%\end{minipage}
%% 
%
%   \raisebox{0.2cm}{\rotatebox[origin=t]{90}{\textbf{O'Neil}}}   
%% 
%\begin{minipage}{0.9\linewidth}
%\centering
%\includegraphics[width=0.3\linewidth]{oneil_ablation_newcombo_geneExpr-cn+empirical_nocbc_spearman_maccsonly.eps}
%\includegraphics[width=0.3\linewidth]{oneil_ablation_newdrug_geneExpr-cn+empirical_nocbc_spearman_maccsonly.eps}
%\includegraphics[width=0.3\linewidth]{oneil_ablation_newcell_geneExpr-cn+empirical_nocbc_spearman_maccsonly.eps}
%\end{minipage}
%% 


\includegraphics[width=\linewidth]{suppfig5.eps}

% 
\caption{Spearman correlation results of the comboKR 2.0 variants on the three datasets, on the predicted response values. }\label{fig:spearman_res_ablation}
% 
\end{figure*}


\begin{figure*}
%  
%
\centering 

%   \raisebox{0.2cm}{\rotatebox[origin=t]{90}{\textbf{Jaaks}}}   
%% 
%\begin{minipage}{0.9\linewidth}
%\centering
%\begin{tabular}{C{0.3\linewidth}C{0.3\linewidth}C{0.3\linewidth}}
%\textbf{New combo} & \textbf{New drug}  & \textbf{New cell line} 
%\end{tabular}
%\includegraphics[width=0.3\linewidth]{jaaks_ablation_newcombo__nocbc_Bliss.eps}
%\includegraphics[width=0.3\linewidth]{jaaks_ablation_newdrug__nocbc_Bliss.eps}
%\includegraphics[width=0.3\linewidth]{jaaks_ablation_newcell__nocbc_Bliss.eps}
%\end{minipage}
%
%
%
%   \raisebox{0.2cm}{\rotatebox[origin=t]{90}{\textbf{NCI-ALMANAC}}}   
%% 
%\begin{minipage}{0.9\linewidth}
%\centering
% \includegraphics[width=0.3\linewidth]{almanac_ablation_noNCI60_newcombo__Bliss.eps}
% \includegraphics[width=0.3\linewidth]{almanac_ablation_noNCI60_newdrug__Bliss.eps}
% \includegraphics[width=0.3\linewidth]{almanac_ablation_noNCI60_newcell__Bliss.eps}
%\end{minipage}
%% 
%
%   \raisebox{0.2cm}{\rotatebox[origin=t]{90}{\textbf{O'Neil}}}   
%% 
%\begin{minipage}{0.9\linewidth}
%\centering
%\includegraphics[width=0.3\linewidth]{oneil_ablation_newcombo_geneExpr-cn+empirical_nocbc_Bliss_maccsonly.eps}
%\includegraphics[width=0.3\linewidth]{oneil_ablation_newdrug_geneExpr-cn+empirical_nocbc_Bliss_maccsonly.eps}
%\includegraphics[width=0.3\linewidth]{oneil_ablation_newcell_geneExpr-cn+empirical_nocbc_Bliss_maccsonly.eps}
%\end{minipage}
% 


\includegraphics[width=\linewidth]{suppfig6.eps}

% 
\caption{Pearson correlation results of the Bliss synergy scores calculated from comboKR 2.0 variants' results and groundtruth data, on the three datasets. }\label{fig:bliss_res_ablation}
% 
\end{figure*}


\begin{figure*}
%  
%
\centering 

%   \raisebox{0.2cm}{\rotatebox[origin=t]{90}{\textbf{Jaaks}}}   
%% 
%\begin{minipage}{0.9\linewidth}
%\centering
%\begin{tabular}{C{0.3\linewidth}C{0.3\linewidth}C{0.3\linewidth}}
%\textbf{New combo} & \textbf{New drug}  & \textbf{New cell line} 
%\end{tabular}
%\includegraphics[width=0.3\linewidth]{jaaks_ablation_newcombo__nocbc_Loewe.eps}
%\includegraphics[width=0.3\linewidth]{jaaks_ablation_newdrug__nocbc_Loewe.eps}
%\includegraphics[width=0.3\linewidth]{jaaks_ablation_newcell__nocbc_Loewe.eps}
%\end{minipage}
%
%
%
%   \raisebox{0.2cm}{\rotatebox[origin=t]{90}{\textbf{NCI-ALMANAC}}}   
%% 
%\begin{minipage}{0.9\linewidth}
%\centering
% \includegraphics[width=0.3\linewidth]{almanac_ablation_noNCI60_newcombo__Loewe.eps}
% \includegraphics[width=0.3\linewidth]{almanac_ablation_noNCI60_newdrug__Loewe.eps}
% \includegraphics[width=0.3\linewidth]{almanac_ablation_noNCI60_newcell__Loewe.eps}
%\end{minipage}
%% 
%
%   \raisebox{0.2cm}{\rotatebox[origin=t]{90}{\textbf{O'Neil}}}   
%% 
%\begin{minipage}{0.9\linewidth}
%\centering
%\includegraphics[width=0.3\linewidth]{oneil_ablation_newcombo_geneExpr-cn+empirical_nocbc_Loewe_maccsonly.eps}
%\includegraphics[width=0.3\linewidth]{oneil_ablation_newdrug_geneExpr-cn+empirical_nocbc_Loewe_maccsonly.eps}
%\includegraphics[width=0.3\linewidth]{oneil_ablation_newcell_geneExpr-cn+empirical_nocbc_Loewe_maccsonly.eps}
%\end{minipage}
%% 


\includegraphics[width=\linewidth]{suppfig7.eps}


% 
\caption{Pearson correlation results of the Loewe synergy scores calculated from comboKR 2.0 variants' results and groundtruth data, on the three datasets. }\label{fig:loewe_res_ablation}
% 
\end{figure*}


\end{document}
